# Supplementary material for: Repositioning Drugs to the Mitochondrial Fusion Protein 2 by Three-Tunnel Deep Neural Network for Alzheimer's Disease
Source: Front Genet. 2021 Feb 15;12:638330. doi: 10.3389/fgene.2021.638330 (PMC7917248; doi:10.3389/fgene.2021.638330)
Supplement: Supplementary Tables 1–4 — The extended Davis dataset. [file Table_1.XLSX]

## Sheet: Sheet1
{"11314340": "CC1=C2C=C(C=CC2=NN1)C3=CC(=CN=C3)OCC(CC4=CC=CC=C4)N", "24889392": "CC(C)(C)C1=CC(=NO1)NC(=O)NC2=CC=C(C=C2)C3=CN4C5=C(C=C(C=C5)OCCN6CCOCC6)SC4=N3", "11409972": "CCN1CCN(CC1)CC2=C(C=C(C=C2)NC(=O)NC3=CC=C(C=C3)OC4=NC=NC(=C4)NC)C(F)(F)F", "11338033": "C1CNCCC1NC(=O)C2=C(C=NN2)NC(=O)C3=C(C=CC=C3Cl)Cl", "10184653": "CN(C)CC=CC(=O)NC1=C(C=C2C(=C1)C(=NC=N2)NC3=CC(=C(C=C3)F)Cl)OC4CCOC4", "52…
This is the ligand ID and SMILES IN Davis dataset, which can be converted into a TXT file for using.
