# Supplementary material for: Repositioning Drugs to the Mitochondrial Fusion Protein 2 by Three-Tunnel Deep Neural Network for Alzheimer's Disease
Source: Front Genet. 2021 Feb 15;12:638330. doi: 10.3389/fgene.2021.638330 (PMC7917248; doi:10.3389/fgene.2021.638330)
Supplement: Supplementary file 3 [file Table_3.XLSX]

## Sheet: Sheet1
43 10000 10000 10000 10000 10000 10000 10000 10000 10000 10000 10000 10000 10000 10000 10000 10000 10000 10000 10000 10000 10000 10000 10000 76 2900 180 10000 10000 10000 10000 10000 10000 10000 10000 10000 8400 10000 120 10000 10000 10000 10000 10000 10000 10000 10000 10000 10000 10000 10000 2400 10000 320 970 270 890 710 810 740 10000 10000 10000 3100 1300 10000 2700 10000 10000 10000 70 3500 1…
10000 10000 10000 10000 10000 10000 10000 10000 10000 10000 10000 2600 10000 10000 10000 10000 10000 10000 10000 10000 10000 10000 10000 10000 10000 10000 10000 10000 10000 10000 10000 10000 10000 10000 10000 10000 10000 10000 10000 10000 10000 10000 10000 10000 10000 10000 10000 10000 10000 10000 10000 10000 10000 10000 10000 10000 10000 10000 10000 10000 10000 10000 10000 10000 10000 10000 1000…
10000 75 1.9 13 0.77 13 2.6 31 34 0.93 31 2.8 25 10 0.68 13 3.4 10000 10000 10000 1400 10000 10000 10000 10000 10000 10000 1400 1400 10000 630 10000 10000 8000 10000 4400 740 570 10000 30 10000 10000 10000 5700 1700 130 10000 10000 10000 10000 3000 4400 10000 10000 10000 10000 10000 3700 220 220 10000 1400 1100 0.94 1.5 450 140 1300 630 550 4.6 1.4 190 13 0.52 3.9 6.6 10000 360 52 110 1800 5500 2…
10000 10000 10000 10000 10000 10000 10000 10000 10000 10000 10000 10000 10000 10000 10000 10000 10000 10000 10000 10000 10000 10000 10000 10000 10000 10000 10000 10000 10000 10000 10000 10000 10000 10000 10000 10000 10000 10000 10000 10000 10000 10000 10000 10000 10000 10000 10000 10000 10000 10000 10000 10000 10000 10000 10000 10000 10000 10000 10000 2400 24 8.4 5.2 3.2 3300 30 60 20 12 700 2.8 …
10000 420 2900 750 580 230 500 500 1200 790 380 2600 870 830 1300 570 10000 10000 10000 10000 10000 10000 10000 10000 10000 10000 10000 10000 10000 10000 10000 10000 10000 10000 10000 10000 10000 5300 10000 220 10000 10000 10000 10000 10000 10000 10000 10000 10000 10000 10000 10000 10000 10000 10000 10000 10000 10000 10000 10000 10000 10000 10000 10000 10000 10000 10000 10000 10000 10000 10000 10…
5300 1600 10000 5900 2500 890 1200 1700 1900 3100 1200 10000 10000 1600 3400 1500 10000 1900 10000 3100 2400 4500 10000 10000 10000 10000 10000 670 10000 10000 10000 10000 10000 10000 10000 10000 10000 3500 10000 10000 10000 450 10000 10000 10000 10000 10000 10000 10000 10000 10000 10000 10000 1700 4700 1600 2600 3200 79 430 10000 10000 10000 430 57 550 410 9 3.3 110 23 120 6.4 10000 10000 10000 …
1200 63 2600 800 830 330 20 23 36 290 200 3.6 1.5 230 84 36 70 10000 10000 10000 5200 10000 10000 10000 10000 10000 10000 10000 10000 10000 3600 10000 10000 10000 72 11 1.3 420 1000 3100 10000 2900 10000 10000 10000 10000 10000 10000 10000 10000 10000 10000 10000 10000 10000 10000 10000 10000 1400 1500 10000 10000 10000 10000 10000 10000 10000 10000 10000 10000 10000 10000 10000 10000 530 10000 1…
2800 5900 10000 10000 10000 2400 2000 2600 10000 10000 10000 10000 10000 10000 10000 3500 10000 10000 10000 10000 10000 10000 10000 10000 10000 10000 10000 160 10000 10000 10000 10000 10000 10000 10000 10000 10000 10000 10000 10000 10000 10000 10000 10000 10000 10000 10000 10000 10000 10000 10000 5400 10000 1300 4200 2400 1200 10000 22 23 10000 10000 10000 10000 10000 10000 10000 10000 1900 10000…
10000 10000 10000 10000 10000 10000 10000 10000 10000 10000 10000 10000 10000 10000 10000 10000 10000 10000 10000 10000 10000 10000 10000 10000 10000 10000 10000 10000 10000 10000 10000 10000 10000 10000 10000 10000 10000 10000 10000 10000 10000 10000 10000 10000 10000 10000 10000 10000 10000 10000 10000 10000 10000 10000 10000 10000 10000 10000 10000 10000 10000 420 390 800 10000 10000 10000 100…
3000 9600 3800 4600 1400 2300 1200 10000 2200 860 6800 1100 4800 3800 1500 5500 10000 10000 10000 10000 10000 10000 10000 10000 10000 10000 10000 10000 10000 10000 1500 10000 10000 10000 400 4.6 4.4 390 10000 1500 10000 10000 10000 10000 10000 10000 10000 10000 10000 1200 10000 10000 10000 10000 10000 10000 10000 10000 10000 10000 10000 1200 1000 1100 10000 10000 10000 10000 10000 10000 6200 1000…
2300 0.047 0.63 0.18 0.11 0.029 0.062 0.057 0.037 0.086 0.039 21 3.6 0.036 0.12 0.057 1.5 10000 10000 10000 10000 10000 10000 10000 10000 10000 10000 690 3900 10000 2100 5900 10000 10000 10000 10000 10000 52 350 3.3 10000 10000 580 200 10000 10000 10000 10000 10000 4.8 10000 550 10000 4500 10000 10000 3600 10000 10000 780 830 10000 10000 10000 10000 10000 10000 10000 10000 10000 1200 10000 10000 …
10000 580 10000 10000 4100 2300 390 640 450 1500 1200 1700 450 1100 1100 640 1800 10000 10000 10000 10000 10000 10000 10000 10000 10000 10000 10000 10000 10000 10000 10000 10000 10000 10000 10000 10000 10000 10000 2000 10000 10000 10000 10000 10000 10000 10000 10000 10000 10000 10000 10000 10000 10000 10000 10000 10000 10000 10000 10000 10000 10000 10000 10000 10000 10000 10000 10000 10000 10000 …
10000 10000 7800 10000 2400 10000 920 5600 2000 440 7400 6100 10000 2700 300 3600 1900 10000 10000 10000 10000 10000 10000 10000 10000 10000 10000 10000 4500 10000 10000 10000 10000 10000 10000 10000 10000 10000 10000 7900 10000 10000 10000 10000 1200 330 3600 10000 10000 10000 10000 10000 10000 10000 10000 10000 10000 10000 10000 10000 10000 10000 10000 10000 5100 10000 10000 10000 10000 10000 1…
10000 10000 10000 10000 10000 10000 10000 10000 10000 10000 10000 10000 10000 10000 10000 10000 10000 10000 10000 10000 10000 10000 10000 10000 10000 10000 10000 10000 10000 10000 10000 10000 10000 10000 10000 10000 1800 10000 10000 10000 10000 10000 10000 10000 10000 10000 10000 10000 10000 10000 10000 10000 10000 3400 10000 10000 10000 10000 10000 10000 10000 10000 10000 10000 10000 10000 10000…
10000 30 3200 1000 1500 91 46 57 38 91 22 690 69 42 210 30 870 1700 10000 10000 10000 10000 1500 3400 10000 10000 10000 7700 10000 10000 10000 10000 10000 10000 10000 4200 2800 5700 3800 45 10000 2600 10000 2600 10000 10000 3800 10000 10000 1600 10000 10000 10000 10000 10000 10000 10000 10000 10000 10000 10000 10000 10000 10000 10000 10000 10000 10000 10000 10000 10000 10000 10000 10000 10000 100…
10000 65 2800 1300 390 280 39 45 56 100 78 110 20 55 100 78 730 3400 1500 10000 10000 10000 10000 10000 10000 10000 10000 2300 10000 10000 10000 10000 10000 10000 10000 3200 2100 490 10000 120 10000 10000 10000 10000 10000 10000 560 10000 10000 4300 10000 10000 10000 10000 10000 10000 10000 10000 10000 10000 10000 10000 10000 10000 10000 10000 10000 10000 10000 10000 10000 10000 10000 10000 10000…
2300 170 2700 3200 610 590 33 87 97 97 100 12 10 74 78 110 460 440 860 10000 10000 10000 10000 1100 10000 10000 10000 3.3 2400 10000 780 10000 10000 10000 260 76 4300 7.8 740 110 10000 230 10000 3600 10000 10000 10000 10000 10000 7800 10000 10000 10000 10000 10000 10000 10000 10000 10000 1500 140 760 420 10000 10000 10000 10000 10000 10000 10000 330 10000 10000 10000 2100 10000 10000 10000 10000 …
10000 0.047 0.1 0.041 0.032 0.019 0.025 0.046 0.016 0.037 0.064 890 120 0.058 0.029 0.046 0.17 620 330 210 570 460 190 10000 10000 10000 10000 10000 10000 10000 10000 10000 10000 10000 9300 10000 10000 10000 10000 0.21 7000 53 10000 1.4 500 570 7.8 10000 10000 1.4 10000 10000 10000 10000 10000 10000 10000 10000 10000 10000 10000 10000 10000 10000 10000 10000 10000 10000 10000 10000 10000 10000 10…
10000 10000 4900 10000 1300 10000 3300 10000 10000 830 10000 59 550 8500 800 10000 1300 10000 10000 10000 10000 10000 10000 10000 10000 10000 10000 10000 10000 10000 1000 10000 10000 10000 10000 10000 10000 10000 10000 680 10000 10000 10000 10000 2700 10000 10000 10000 10000 10000 10000 10000 10000 10000 10000 10000 10000 10000 10000 10000 10000 10000 10000 1100 200 10000 10000 10000 10000 2000 3…
170 75 10000 4500 1500 1100 42 60 48 75 58 110 31 46 100 54 10000 10000 10000 10000 10000 10000 10000 10000 10000 10000 10000 3500 520 820 79 240 10000 10000 10000 280 1100 3800 54 190 10000 10000 3100 10000 10000 10000 10000 10000 10000 10000 10000 10000 10000 10000 10000 10000 10000 10000 3100 10000 10000 10000 10000 10000 10000 10000 10000 1200 2900 10000 2600 10000 10000 10000 180 10000 10000…
2700 10000 10000 10000 10000 10000 10000 10000 10000 10000 10000 10000 10000 10000 10000 10000 10000 10000 10000 10000 10000 10000 10000 10000 10000 10000 1000 10000 10000 5000 10000 10000 10000 10000 10000 10000 10000 3300 2900 10000 10000 10000 10000 10000 10000 10000 10000 10000 10000 10000 10000 10000 10000 10000 10000 2800 10000 10000 10000 6700 10000 10000 10000 10000 10000 5000 1100 10000 …
1200 63 8200 1100 640 150 89 58 66 230 61 620 59 76 330 76 200 10000 10000 10000 10000 10000 1900 2500 10000 10000 10000 1200 10000 10000 10000 10000 10000 10000 2200 1400 600 4000 1200 190 10000 10000 10000 10000 10000 10000 10000 10000 10000 10000 10000 10000 10000 10000 10000 6400 10000 10000 10000 10000 10000 10000 10000 10000 10000 10000 10000 10000 10000 10000 10000 10000 10000 10000 10000 …
10000 150 40 250 20 170 10 110 36 4 120 18 310 37 5.6 56 27 10000 10000 10000 10000 10000 10000 10000 10000 10000 10000 69 730 1200 1500 10000 10000 10000 440 43 12 0.093 10000 5.4 10000 10000 10000 200 3500 2300 4.3 10000 10000 76 5900 5300 10000 10000 10000 10000 10000 10000 550 4400 10000 640 480 210 87 10000 10000 10000 10000 10000 3.7 130 1600 10000 240 4400 2700 10000 57 3200 550 10000 1000…
10000 10000 10000 10000 10000 10000 3200 10000 10000 10000 10000 10000 10000 10000 10000 10000 10000 10000 2400 10000 10000 10000 10000 10000 10000 10000 10000 10000 10000 10000 10000 10000 10000 10000 10000 10000 10000 10000 10000 10000 10000 1800 10000 10000 0.19 0.18 10000 10000 10000 10000 10000 10000 10000 10000 10000 10000 10000 10000 10000 10000 10000 10000 10000 10000 10000 10000 10000 10…
10000 10000 10000 10000 10000 10000 10000 10000 10000 10000 10000 10000 10000 10000 10000 10000 10000 10000 10000 10000 10000 10000 10000 10000 2.2 2.1 3 10000 10000 10000 10000 420 10000 10000 10000 10000 10000 10000 10000 10000 10000 10000 10000 10000 10000 10000 10000 10000 10000 10000 10000 2500 10000 10000 10000 10000 10000 370 10000 10000 10000 10000 10000 10000 10000 10000 10000 10000 1000…
10000 10000 10000 10000 10000 10000 10000 10000 10000 10000 10000 10000 10000 10000 10000 10000 10000 10000 10000 10000 10000 10000 10000 10000 10000 10000 10000 10000 10000 10000 10000 10000 10000 10000 10000 10000 10000 10000 10000 10000 10000 10000 10000 10000 10000 10000 10000 10000 10000 10000 10000 10000 10000 10000 10000 10000 10000 10000 10000 10000 10000 10000 10000 10000 10000 10000 100…
10000 400 10000 4700 2700 780 680 460 520 1100 230 10000 10000 360 2200 480 1600 10000 10000 10000 10000 10000 10000 10000 10000 10000 10000 10000 10000 10000 10000 10000 10000 10000 10000 10000 10000 1800 10000 1200 10000 10000 10000 10000 10000 10000 10000 10000 10000 10000 10000 10000 10000 10000 10000 10000 10000 10000 10000 10000 10000 10000 10000 10000 10000 10000 10000 10000 10000 10000 61…
10000 170 8.3 580 2.5 110 5.9 65 44 1.8 92 10000 10000 130 1.1 21 10 10000 10000 10000 10000 10000 10000 10000 10000 10000 10000 10000 10000 10000 10000 10000 10000 10000 10000 10000 10000 10000 10000 520 10000 10000 10000 10000 10000 3300 10000 10000 10000 10000 10000 10000 10000 10000 10000 10000 10000 10000 10000 10000 10000 10000 10000 10000 5500 10000 10000 10000 10000 10000 10000 10000 1000…
520 370 8600 4500 2500 1200 280 440 230 340 230 930 180 350 670 390 5300 390 10 10000 10000 1900 10000 10000 10000 10000 10000 840 200 4.1 1400 2300 10000 8000 10000 2900 3000 5.3 140 11 10000 370 310 780 10000 10000 10000 10000 10000 77 10000 6600 6200 10000 10000 10000 10000 10000 2800 10000 10000 10000 10000 10000 10000 10000 10000 5000 10000 10000 10000 10000 10000 10000 10000 10000 10000 9.9…
48 36 1600 530 360 94 17 24 19 47 22 12 5.9 36 63 75 250 140 10000 320 370 10000 10000 10000 10000 10000 10000 660 430 440 82 10000 10000 10000 650 88 59 180 9.6 3500 1900 120 370 1900 10000 10000 10000 1900 1200 1000 1400 530 2100 4000 10000 10000 10000 10000 210 470 10000 10000 10000 10000 10000 10000 10000 820 730 10000 190 10000 10000 10000 1400 10000 10000 710 95 650 64 93 6200 49 120 4400 1…
10000 10000 10000 10000 10000 10000 10000 10000 10000 10000 10000 10000 10000 10000 10000 10000 10000 10000 10000 10000 10000 10000 10000 10000 10000 10000 10000 10000 10000 10000 10000 10000 10000 10000 10000 10000 10000 10000 10000 10000 10000 10000 10000 10000 10000 10000 10000 10000 10000 10000 10000 10000 10000 10000 10000 10000 10000 10000 10000 10000 10000 10000 10000 10000 10000 10000 100…
3.1 840 10000 4900 7600 2200 1000 870 780 2500 830 950 160 910 3200 1000 6500 75 86 2500 3800 2200 10000 10000 4400 2100 6200 71 25 56 32 3.7 70 170 16 16 4.1 35 16 160 950 57 1500 200 10000 10000 1700 25 16 66 130 47 470 10 59 8.8 26 3000 23 15 330 10000 10000 1000 10000 20 420 30 35 410 87 8000 530 490 43 430 10 2.8 210 85 9.6 44 10000 3 110 260 10000 7100 10000 10000 10000 10000 10000 2600 970…
10000 10000 10000 10000 10000 10000 10000 10000 10000 10000 10000 4400 10000 10000 10000 10000 10000 10000 10000 10000 10000 10000 10000 10000 10000 10000 10000 1600 10000 10000 10000 10000 10000 10000 1600 390 71 340 10000 10000 10000 710 7800 10000 10000 10000 10000 10000 10000 10000 10000 10000 10000 10000 10000 10000 10000 10000 10000 10000 10000 1300 1200 38 74 10000 10000 10000 10000 10000 …
10000 10000 10000 10000 10000 10000 10000 10000 10000 10000 10000 10000 10000 10000 10000 10000 10000 10000 10000 10000 10000 10000 10000 10000 10000 10000 10000 10000 10000 10000 10000 10000 10000 10000 10000 10000 10000 10000 10000 10000 10000 10000 10000 10000 10000 10000 10000 10000 10000 10000 10000 10000 10000 10000 10000 10000 10000 10000 10000 10000 10000 10000 10000 10000 10000 10000 100…
10000 1900 10000 10000 10000 10000 510 940 750 630 1300 1600 2800 1000 1100 890 3300 10000 10000 10000 10000 10000 10000 10000 10000 10000 10000 10000 10000 10000 10000 10000 10000 10000 6.5 43 26 440 10000 68 10000 10000 10000 3100 10000 10000 10000 10000 10000 4200 10000 10000 10000 10000 10000 10000 10000 10000 10000 10000 10000 10000 10000 10000 10000 10000 10000 10000 10000 10000 10000 10000…
10000 140 8 78 10 110 11 140 140 6 4.6 10000 10000 25 2.1 55 110 10000 10000 10000 10000 10000 10000 10000 10000 10000 10000 10000 10000 10000 10000 10000 10000 10000 10000 10000 10000 10000 10000 150 10000 10000 10000 10000 10000 1800 10000 10000 10000 10000 10000 10000 10000 10000 10000 10000 10000 10000 10000 10000 10000 10000 10000 10000 10000 10000 10000 10000 10000 10000 10000 10000 10000 1…
48 10000 10000 10000 10000 10000 3100 5600 10000 10000 10000 4900 790 10000 10000 10000 10000 10000 10000 10000 10000 10000 10000 10000 950 780 4400 270 180 460 10000 41 10000 10000 120 62 170 620 220 500 10000 10000 10000 10000 10000 10000 10000 1200 650 10000 2000 670 1800 20 210 36 140 10000 130 73 10000 10000 10000 10000 7200 10000 10000 10000 10000 10000 10000 10000 10000 10000 10000 10000 1…
10000 10000 4000 10000 910 7700 1400 10000 10000 670 10000 10000 10000 4500 680 6700 4500 10000 10000 10000 10000 10000 10000 10000 10000 10000 10000 10000 10000 10000 10000 10000 10000 10000 10000 10000 1900 10000 10000 2200 10000 10000 10000 10000 630 280 1000 10000 10000 10000 10000 10000 10000 10000 10000 10000 10000 10000 10000 10000 10000 10000 10000 10000 10000 10000 10000 10000 10000 1000…
10000 10000 10000 10000 10000 10000 10000 10000 10000 7100 6000 10000 10000 10000 10000 10000 10000 10000 10000 10000 10000 10000 10000 10000 10000 10000 10000 10000 10000 10000 10000 1500 10000 10000 10000 10000 10000 190 10000 85 10000 10000 10000 10000 10000 10000 10000 10000 10000 160 10000 5600 10000 10000 10000 10000 10000 10000 10000 10000 10000 10000 10000 10000 10000 10000 10000 10000 10…
10000 36 18 56 12 14 4.9 21 15 10 21 660 10000 13 10 13 26 10000 10000 10000 10000 10000 10000 10000 10000 10000 10000 10000 10000 10000 10000 10000 10000 10000 10000 10000 10000 10000 10000 500 10000 10000 10000 10000 1700 570 10000 10000 10000 10000 10000 10000 10000 10000 10000 10000 10000 10000 10000 10000 10000 10000 10000 10000 10000 10000 10000 10000 10000 10000 10000 10000 10000 10000 100…
10000 0.55 5 5.3 3.2 2.5 0.63 1.4 0.52 1.3 0.93 2100 480 0.88 1.5 0.58 0.69 160 96 10 9.1 69 910 27 10000 10000 10000 10000 10000 10000 10000 10000 10000 10000 10000 10000 5100 10000 10000 1.5 170 4 10000 32 5.7 4.4 48 3400 8900 220 10000 10000 10000 10000 10000 10000 10000 10000 10000 10000 10000 10000 10000 10000 10000 10000 10000 10000 10000 10000 10000 10000 10000 10000 10000 10000 10000 1000…
320 770 10000 10000 10000 2900 10000 9000 1700 10000 9300 3800 3900 1200 2600 8200 6900 10000 10000 10000 10000 10000 10000 10000 10000 10000 10000 2700 310 770 10000 620 10000 10000 10000 2000 300 110 47 1900 10000 10000 6200 10000 10000 10000 10000 10000 10000 10000 2100 1500 10000 3400 10000 2900 2000 10000 64 73 1700 10000 10000 10000 10000 10000 10000 2500 380 10000 130 10000 1800 10000 2400…
10000 10000 10000 10000 10000 10000 10000 10000 10000 10000 10000 10000 10000 10000 10000 10000 10000 10000 10000 10000 10000 10000 10000 10000 10000 10000 10000 10000 10000 10000 10000 10000 10000 10000 10000 10000 10000 10000 10000 10000 10000 10000 10000 10000 2900 2300 10000 10000 10000 10000 10000 10000 10000 10000 10000 10000 10000 10000 10000 10000 10000 10000 10000 10000 10000 10000 10000…
10000 4500 1300 5000 940 5700 510 5000 2600 200 4000 10000 10000 1900 460 2300 2700 10000 10000 10000 3200 10000 10000 10000 10000 10000 10000 10000 10000 10000 10000 10000 10000 10000 10000 2300 2500 10000 10000 1100 10000 3100 10000 10000 330 100 48 10000 10000 10000 1900 10000 10000 10000 10000 10000 10000 10000 10000 10000 10000 10000 10000 10000 700 10000 10000 10000 10000 10000 10000 1900 1…
1600 56 10000 1200 10000 240 49 58 60 240 75 1000 120 350 150 69 1200 4 58 18 7.6 2.9 3200 3500 10000 10000 2600 1100 10000 10000 2600 10000 10000 10000 10000 10000 10000 1200 6000 240 64 2.1 89 670 880 1600 1000 14 42 3200 10000 1500 10000 5600 10000 10000 10000 10000 10000 3800 1600 10000 10000 10000 2500 10000 10000 7300 8600 10000 5500 6300 10000 10000 10000 10000 10000 10000 2900 10000 910 1…
2900 800 10000 10000 4400 2700 380 700 560 530 530 3800 2100 480 620 650 3000 10000 10000 10000 2400 10000 10000 10000 10000 10000 10000 2200 10000 10000 10000 10000 10000 10000 7100 10000 750 10000 8800 2600 10000 1000 10000 10000 730 430 2300 10000 10000 10000 2100 10000 3700 10000 10000 10000 10000 10000 10000 10000 10000 2100 1300 10000 10000 10000 10000 10000 10000 10000 10000 10000 10000 10…
9100 10000 10000 10000 10000 10000 10000 10000 10000 10000 10000 10000 10000 10000 10000 10000 10000 10000 10000 10000 10000 10000 10000 10000 10000 10000 10000 10000 10000 10000 10000 10000 10000 10000 10000 10000 10000 10000 10000 10000 10000 10000 10000 10000 10000 10000 10000 10000 10000 10000 4700 10000 6800 10000 10000 10000 10000 10000 10000 10000 10000 10000 10000 10000 10000 10000 10000 …
410 220 10000 10000 10000 10000 170 390 390 630 430 670 190 1800 530 340 720 4800 1100 10000 10000 10000 1100 64 10000 10000 10000 240 300 750 330 75 10000 10000 160 110 41 82 1900 25 10000 720 10000 180 240 380 360 10000 10000 190 230 200 460 1100 10000 3000 920 10000 10000 10000 10000 10000 10000 10000 10000 10000 10000 10000 10000 10000 7700 10000 10000 2100 5900 10000 10000 2500 10000 440 120…
900 10000 10000 10000 10000 10000 10000 10000 10000 10000 10000 10000 10000 10000 10000 10000 10000 10000 10000 10000 10000 10000 10000 10000 10000 8700 1400 10000 10000 10000 10000 1800 10000 10000 10000 10000 10000 10000 430 10000 10000 10000 10000 10000 10000 10000 10000 10000 10000 10000 10000 4500 10000 4500 10000 4600 7800 10000 5000 2400 10000 10000 10000 10000 10000 10000 10000 280 280 10…
120 2200 10000 10000 9500 2200 1100 10000 6200 2000 3500 10000 10000 10000 3700 10000 10000 10000 10000 10000 10000 10000 10000 10000 10000 10000 10000 1500 10000 10000 390 10000 10000 10000 10000 10000 8700 10000 210 10000 10000 1800 930 10000 2200 4200 10000 10000 10000 10000 470 120 2200 46 310 90 100 10000 10000 10000 1500 10000 10000 10000 10000 10000 10000 10000 10000 10000 3300 10000 10000…
10000 10000 10000 10000 10000 10000 2600 3900 10000 10000 10000 10000 10000 10000 10000 10000 10000 10000 3000 10000 10000 10000 10000 3100 10000 10000 10000 10000 10000 10000 10000 10000 10000 10000 10000 10000 10000 10000 10000 10000 10000 3300 10000 10000 710 530 3900 10000 10000 10000 10000 10000 10000 10000 10000 10000 10000 10000 10000 10000 10000 10000 10000 10000 10000 10000 10000 10000 1…
10000 10000 10000 10000 10000 10000 3400 10000 10000 10000 10000 10000 10000 10000 10000 10000 10000 10000 10000 10000 10000 10000 10000 10000 10000 10000 10000 10000 10000 10000 10000 10000 10000 10000 10000 10000 10000 10000 10000 10000 10000 10000 10000 10000 10000 10000 10000 10000 10000 10000 10000 10000 10000 10000 10000 10000 10000 10000 10000 10000 10000 10000 10000 10000 10000 10000 1000…
10000 10000 10000 10000 10000 10000 10000 10000 10000 10000 10000 10000 10000 10000 10000 10000 10000 10000 10000 10000 10000 10000 10000 2900 10000 10000 10000 10000 8200 10000 10000 10000 10000 10000 7400 10000 5000 10000 10000 10000 10000 10000 10000 10000 1300 1600 10000 10000 5600 10000 10000 10000 10000 10000 10000 10000 10000 10000 10000 10000 400 98 48 23 950 69 56 69 66 740 31 1200 76 10…
66 310 3400 2400 3300 1200 240 560 500 870 500 220 160 580 920 620 10000 10000 10000 10000 10000 10000 10000 10000 10000 10000 10000 490 100 290 160 460 10000 10000 10000 340 810 84 27 750 10000 3700 200 10000 10000 10000 10000 5000 4100 4000 3300 970 940 350 2300 760 1100 2700 850 2500 10000 10000 10000 10000 10000 10000 10000 4900 7100 10000 930 10000 10000 10000 3900 10000 10000 1200 40 94 360…
10000 10000 10000 10000 10000 10000 10000 10000 10000 10000 10000 10000 10000 10000 10000 10000 10000 10000 10000 10000 10000 10000 10000 10000 10000 10000 10000 10000 10000 10000 10000 10000 10000 10000 10000 10000 10000 10000 10000 10000 10000 10000 10000 10000 10000 10000 10000 10000 10000 10000 10000 10000 10000 10000 10000 10000 10000 10000 10000 10000 10000 10000 10000 10000 10000 10000 100…
10000 3400 1700 4900 770 7100 520 2400 1200 130 5500 590 1500 660 130 1400 2900 10000 10000 10000 10000 10000 10000 10000 10000 10000 10000 10000 10000 10000 10000 10000 10000 10000 10000 440 210 4500 10000 10000 10000 10000 10000 10000 540 260 10000 10000 10000 10000 10000 10000 10000 10000 10000 10000 10000 10000 10000 10000 10000 10000 10000 10000 250 8700 3800 10000 10000 8300 140 310 10000 1…
1.2 22 550 130 170 46 18 36 52 21 11 8.4 2.9 23 37 22 110 470 680 8900 4600 10000 10000 10000 20 44 170 32 3.7 12 270 4.4 110 260 17 19 23 6.8 5.6 15 3700 170 2300 170 10000 10000 2300 26 3.5 210 27 1.1 23 0.16 1.3 0.32 0.55 41 0.039 0.16 19 10000 10000 70 190 7 30 50 20 84 45 510 100 330 510 5100 340 3.2 74 340 32 8.2 910 9.6 12 330 970 250 2400 73 3500 780 10000 940 230 260 1.4 1.6 1 110 73 17 …
11 180 3600 890 730 370 74 140 120 240 76 150 55 140 270 150 1000 10000 10000 10000 10000 10000 10000 10000 10000 2700 10000 170 19 89 310 48 10000 10000 1700 380 220 9 5.5 65 10000 2400 570 10000 10000 10000 4600 3500 1100 2100 970 510 440 80 1400 420 690 890 420 1500 10000 10000 10000 10000 10000 10000 10000 6200 2000 6900 330 10000 10000 10000 1100 10000 10000 300 10 3900 22 20 10000 29 2.5 10…
470 190 93 14 54 19 73 160 95 39 70 52 5.4 100 200 170 380 29 97 2200 4300 57 1700 92 10000 10000 10000 1.1 27 49 9400 13 10000 1800 44 150 33 12 1900 130 170 0.85 3900 1100 10000 10000 36 310 190 23 1100 230 3000 980 1900 570 780 30 50 11 920 10000 10000 10000 10000 5200 10000 1400 400 1600 190 10000 10000 10000 10000 10000 10000 44 72 10000 12 82 210 110 48 1800 10000 5200 10000 10000 10000 100…
870 10000 10000 10000 10000 8400 5300 3800 10000 10000 10000 7800 890 10000 10000 10000 10000 10000 10000 10000 10000 10000 94 1400 10000 10000 10000 10000 10000 10000 10000 10000 10000 10000 10000 10000 10000 10000 640 10000 10000 10000 10000 10000 2100 2000 5000 730 1200 10000 10000 10000 10000 10000 10000 10000 10000 10000 10000 10000 10000 10000 10000 10000 10000 10000 10000 10000 10000 10000…
35 40 2100 560 450 180 45 61 50 110 54 240 65 56 180 44 570 150 6700 10000 10000 2400 7000 300 10000 10000 10000 650 2400 4700 4300 34 10000 10000 4400 490 350 160 32 650 10000 410 2900 1200 9800 9300 1200 10000 10000 850 1600 460 3200 300 6800 590 540 10000 1800 4000 2800 10000 10000 10000 10000 10000 10000 5000 870 10000 120 10000 8800 10000 1300 10000 7300 3800 10000 140 2500 2300 10000 2000 6…
10000 10000 10000 10000 10000 10000 10000 10000 10000 10000 10000 10000 10000 10000 10000 10000 10000 2500 10000 10000 10000 10000 10000 10000 10000 10000 10000 10000 10000 10000 10000 10000 10000 10000 10000 1700 1600 6300 10000 10000 10000 10000 10000 10000 10000 10000 10000 10000 10000 10000 10000 10000 10000 10000 10000 10000 10000 10000 10000 10000 10000 10000 10000 10000 10000 10000 10000 1…
10000 10000 10000 10000 10000 10000 4500 6700 10000 10000 10000 10000 2200 10000 10000 10000 10000 10000 10000 10000 10000 10000 10000 10000 10000 10000 10000 10000 10000 10000 10000 10000 10000 10000 10000 10000 10000 10000 7100 10000 10000 10000 10000 10000 10000 10000 10000 10000 10000 10000 1200 1600 10000 3500 10000 2700 10000 10000 10000 10000 10000 10000 10000 10000 10000 10000 10000 10000…
290 3 7200 2100 480 400 3.3 3.1 5.3 3.8 9.4 9.7 9.3 7.8 13 7.5 4 1900 10000 10000 10000 9500 10000 10000 10000 10000 10000 3100 1100 350 5600 200 10000 10000 3.9 7.4 6.3 210 65 2200 10000 1100 7100 2600 10000 10000 10000 8400 10000 4400 7000 4900 6500 10000 10000 10000 10000 10000 4600 10000 10000 290 260 10000 10000 10000 10000 10000 10000 10000 10000 10000 10000 10000 49 350 2800 8700 10000 100…
10000 10000 10000 10000 10000 10000 10000 10000 10000 10000 10000 10000 10000 10000 10000 10000 1900 10000 10000 10000 10000 10000 10000 10000 10000 10000 10000 10000 10000 10000 10000 10000 10000 10000 10000 10000 10000 10000 10000 3100 10000 10000 10000 10000 10000 10000 10000 10000 10000 10000 10000 10000 10000 10000 10000 10000 10000 10000 10000 10000 10000 10000 10000 10000 10000 10000 10000…
10000 13 770 170 75 33 9.8 14 15 18 16 150 20 9 48 16 69 150 10000 10000 10000 470 4500 1700 10000 10000 10000 2100 3000 10000 10000 10000 10000 10000 10000 10000 1500 250 10000 66 10000 240 10000 10000 10000 10000 160 10000 10000 1700 10000 10000 10000 10000 10000 10000 10000 10000 10000 10000 10000 10000 10000 10000 10000 10000 10000 10000 10000 10000 4100 10000 10000 10000 10000 10000 10000 10…
63 63 6900 2600 2300 640 45 49 52 73 28 66 10 37 230 64 2000 600 4900 10000 10000 4200 10000 10000 10000 10000 10000 31 87 84 10000 160 10000 10000 10000 420 190 12 2.2 380 10000 10000 56 10000 10000 10000 10000 10000 10000 310 5900 2200 260 3600 10000 10000 10000 3700 630 920 10000 10000 10000 10000 10000 1400 10000 160 720 10000 300 10000 10000 10000 1300 10000 10000 290 10000 10000 8.8 760 100…
10000 10000 10000 10000 10000 10000 10000 10000 10000 10000 10000 10000 10000 10000 10000 10000 10000 10000 10000 10000 10000 10000 10000 10000 10000 10000 10000 10000 10000 10000 10000 10000 10000 10000 10000 10000 10000 10000 10000 10000 10000 10000 10000 10000 10000 10000 2400 10000 10000 10000 10000 10000 10000 10000 10000 10000 10000 10000 10000 10000 10000 10000 10000 10000 1500 10000 10000…
This is the binding affinity values of ligands and targets in Davis dataset, which can be converted into a TXT file for using.
